# Supplementary material for: Sexual dimorphism in Caenorhabditis elegans stress resistance
Source: PLoS One. 2022 Aug 11;17(8):e0272452. doi: 10.1371/journal.pone.0272452 (PMC9371273; doi:10.1371/journal.pone.0272452)
Supplement: S1 Table — (XLSX) [file pone.0272452.s001.xlsx]

## Sheet: Sheet1
Gene primer	Primer Set
cdc-42 qPCR F'	CTTCTGAGTATGTGCCGACAGTCT
cdc-42 qPCR R'	GGCTCGCCACCGATCAT
cdc-42 F3	CGTTGACGCAGAAGGGACT
cdc-42 R3	GAGAAGAGTGGAAGTCGGGG
gpdh-1 qPCR F'	TTATGAGGCCGTGGAGCTTT
gpdh-1 qPCR R'	CCAGACGGATGATAGCGGAT
gst-12 F	ATTTCATCTTGCCGGAGTTCC
gst-12 R	CAGGCATTTGACCCATTGG
gst-30 F	GATTCCACAGGCTGATTGGC
gst-30 R	GGCGAGCAAGAAAACGAGAA
gst-4 F	TCCGTCAATTCACTTCTTCCG
gst-4 R	AAGAAATCATCACGGGCTGG
hmit-1.1 qF1	TAGTGTCGGCTGCAATGCTTT
hmit-1.1 qR1	CGCCGACCAATATAGTCGGA
hsp-16.2 qPCR F'	GCTCTGATGGAACGCCAATT
hsp-16.2 qPCR R'	GAGACGTTGAGATTGATGGCAA
hsp-16.49 qPCR F'	TGAGTTGTGATCAGCATTTCTC
hsp-16.49 qPCR R'	GGATGAAATCACTGGATCTGTT
hsp-4 qPCR F'	GGATCAACCAGAATTCCAAAGG
hsp-4 qPCR R'	TCAGGGTTGATTCCACGAGAT
hsp-6 F3	GGGATATGGAGGATATGGAA
hsp-6 R3	CCGCGTCCGTATCCTCCGTA
hsp-70 qPCR F'	TTGGAATCGACTTGGGTACTACGT
hsp-70 qPCR R'	GGCCGTAGTCTTGTTCCCTTCG
nlp-29 F	CGAGGAATGTATGGAGGCTATG
nlp-29 R	TCCATGTATTTACTTTCCCCATCC
numr-1 qF1	AGACGTCACTGTTTTGGTGGA
numr-1 qR1	CCGAATCCTCCAGTTGGACC
Y45F10D.4 F	CGAGAACCCGCGAAATGTCGGA
Y45F10D.4 R	CGGTTGCCAGGGAGATGAGGC
lon-1 F	GAGGACAGCTTTATGCGATGC
lon-1 R	GGTAGCAGGCTGGAGCATTT
ctsa-1.2 F	CGGAGTTGTTGATCAGGCCA
ctsa-1.2 R	GCTTCAACGAATTCTCCGCA
mlc-1 F	ACGGAATAATTGACAAGTCTGACC
mlc-1 R	TTGGTCCGGAAGCCTCTTTA
